# Supplementary material for: Inequalities in disease burden and care quality of neglected tropical diseases and malaria, 1990–2021: Findings from the 2021 Global Burden of Disease Study
Source: PLoS One. 2025 Aug 7;20(8):e0329475. doi: 10.1371/journal.pone.0329475 (PMC12331120; doi:10.1371/journal.pone.0329475)
Supplement: S1 Table — (XLSX) [file pone.0329475.s001.xlsx]

## Sheet: Sheet1
Cause	ICD10
Neglected tropical diseases and malaria	A68-A68.9, A69.2-A69.9, A75-A75.9, A77-A79.9, A82-A82.9, A90-A96.9, A98-A98.8, B33.0-B33.1, B50-B54.0, B55.0, B56-B57.5, B60-B60.8, B65-B67.9, B69-B72.0, B74.3-B75, B77-B77.9, B83-B83.8, K93.1, P37.1, U06-U06.9
Leprosy	A30-A30.9
Chagas disease	B57-B57.5, K93.1
Leishmaniasis	B55.0
Visceral leishmaniasis	B55.0
African trypanosomiasis	B56-B56.9
Schistosomiasis	B65-B65.9
Cysticercosis	B69-B69.9
Cystic echinococcosis	B67-B67.4, B67.8-B67.9
Dengue	A90-A91.9
Rabies	A82-A82.9
Intestinal nematode infections	B77-B77.9
Ascariasis	B77-B77.9
Ebola virus disease	A98.4
Zika virus disease	U06-U06.9
Other neglected tropical diseases	A68-A68.9, A69.2-A69.9, A75-A75.9, A77-A79.9, A92-A94.0, A96-A96.9, A98-A98.3, A98.5-A98.8, B33.0-B33.1, B60-B60.8, B67.5-B67.7, B70-B71.9, B74.3-B75, B83-B83.8, P37.1
Malaria	B50-B54.0
