# Supplementary material for: Inequalities in disease burden and care quality of neglected tropical diseases and malaria, 1990–2021: Findings from the 2021 Global Burden of Disease Study
Source: PLoS One. 2025 Aug 7;20(8):e0329475. doi: 10.1371/journal.pone.0329475 (PMC12331120; doi:10.1371/journal.pone.0329475)
Supplement: S2 Table — Data in parentheses are 95% uncertainty intervals(95% UI). (XLSX) [file pone.0329475.s002.xlsx]

## Sheet: Sheet1
measure		Neglected tropical diseases and malaria		Leishmaniasis		Cysticercosis		Dengue Fever		Rabies		Intestinal nematode infections		Leprosy		Other neglected tropical diseases		Malaria
		1990 (95%UI)	2021 (95%UI)	1990 (95%UI)	2021 (95%UI)	1990 (95%UI)	2021 (95%UI)	1990 (95%UI)	2021 (95%UI)	1990 (95%UI)	2021 (95%UI)	1990 (95%UI)	2021 (95%UI)	1990 (95%UI)	2021 (95%UI)	1990 (95%UI)	2021 (95%UI)	1990 (95%UI)	2021 (95%UI)
Death	number	917420(558500,1685655)	847472(375547,1617955)	60245(20096,193319)	5482(1609,17781)	3755(2944,4569)	1364(986,1775)	14315(11103,18652)	29076(17628,38980)	21806(15577,28435)	10084(6016,14172)	14930(9252,20388)	3473(2238,4656)	/	/	13643(10703,17837)	21943(15207,26891)	721187(352371,1469089)	748131(267703,1536035)
	rate	16.29(10.01,29.98)	11.80(5.22,22.48)	1.05(0.34.3.36)	0.07(0.02,0.24)	0.04(0.03,0.06)	0.02(0.01,0.03)	0.27(0.21,0.33)	0.38(0.23,0.51)	0.42(0.30,0.54)	0.13(0.08,0.18)	0.25(0.15,0.34)	0.05(0.03,0.07)	/	/	0.26(0.21,0.33)	0.30(0.21,0.38)	12.54(6.03,25.87)	10.51(3.81,21.45)
DALYs	number	87421645(59036484,141599541)	71629913(38735014,122926457)	4670787(1752403,14551294)	781188(468168,1636592)	258248(205098,325271)	105072(78967,133309)	1248669(876050,1552996)	2076525(1056228,3130718)	1368780(978542,1786737)	569550(323362,828522)	5994628(4063947,8824670)	1381641(920413,2019784)	26775(17570,39647)	21428(14006,31593)	3528752(2619635,4663680)	4218302(3095236,5602013)	57888053(30256059,113079353)	55174061(21761300,108337906)
	rate	1506.54(1018.86,2423.16)	1020.27(542.47,1756.51)	79.59(29.90,246.55)	10.27(5.99,21.86)	23.76(15.36,33.12)	14.62(9.33,21.34)	21.63(15.09,26.92)	27.76(14.21,41.65)	24.48(17.49,31.95)	7.50(4.19,11.00)	103.83(70.38,153.46)	18.84(12.61,27.31)	/	/	61.60(45.81,81.26)	58.44(42.92,77.26)	965.67(502.56,1898.07)	806.00(318.93,1570.18)
YLDs	number	19023619(13390602,26366776)	13462500(9420918,18689765)	203465(132471,297437)	393513(265668,553788)	27812(17879,39122)	45550(29086,64646)	256557(34516,609409)	567666(125867,1270946)	113(67,180)	52(25,91)	4719024(2832737,7340342)	1097346(649050,1728077)	26775(17570,39647)	21428(14006,31593)	2580429(1753583,3648313)	2813713(1890225,4064281)	2111008(1434482,2990322)	2364839(1622805,3296188)
	rate	354.96(251.46,491.04)	173.43(120.54,241.42)	4.00(2.62,5.83)	4.89(3.30,6.86)	14.62,9.33,21.34)	13.60(8.40,20.26)	4.65(0.62,11.04)	7.26(1.60,16.26)	/	/	82.99(49.76,129.08)	14.59(8.65,22.96)	0.58(0.38,0.85)	0.25(0.17,0.37)	45.36(30.89,64.06)	37.94(25.47,54.88)	36.27(24.71,51.43)	32.40(22.11,45.29)
YLLs	number	68398025(41162073,124919558)	58167412(25442724,110102582)	4467321(1543858,14351221)	387675(120867,1247611)	230436(176634,294014)	59522(40790,79907)	992113(700869,1412379)	1508859(892487,2062330)	1368667(978467,1786617)	569498(323330,828446)	1275604(780519,1746110)	284295(176764,383248)	/	/	948322(709024,1327991)	1404589(905699,1803425)	55777045(28085583,110783915)	52809222(19553713,105829147)
	rate	1151.58(696.35,24105.64)	846.85(369.75,1594.16)	75.59(25.83,242.62)	5.38(1.69,17.11)	2.01(1.38,2.80)	1.02(0.67,1.48)	16.98(12.34,23.62)	20.50(12.11,28.10)	24.48(17.48,31.94)	7.50(4.19,11.00)	20.84(12.78,28.51)	4.25(2.63,5.73)	0.58(0.38,0.85)	0.25(0.17,0.37)	16.24(12.30,22.50)	20.50(13.04,26.56)	929.40(464.54,1858.60)	773.60(289.08,1535.75)
Prevalence	number	1915551162(1816268530,2023083395)	1111497287(1049604638,1189217544)	3184236(2658032,3883766)	6209396(5825066,6694051)	372438(306424,466293)	633404(517477,782469)	1577834(234723,3169007)	3517384(928244,6430039)	847(605,1104)	391(234,549)	/	642720070(586454625,714795830)	543622(476101,625877)	408776(357209,472239)	84530285(83248717,85748169)	103762442(102134927,105436287)	159481292(148604989,175161169)	173885570(157990967,194458400)
	rate	34451.84(32668.32,36407.73)	14454.15(13659.74,15452.20)	62.94(52.92,76.63)	76.96(71.89,82.99)	68.45(48.91,88.57)	51.27(37.17,67.28)	28.75(4.23,57.77)	44.86(11.77,82.13)	0.02(0.01,0.02)	/	27728.35(25660.30,29899.61)	8429.89(7697.23,9362.18)	11.73(10.30,13.47)	4.84(4.24,5.60)	1504.49(1482.51,1525.10)	1381.18(1358.63,1403.46)	2797.57(2605.87,3076.72)	2336.79(2122.92,2612.21)
Incidence	number	247235621(196271497,308015155)	309802762(232164372,398594668	1011925(859813,1190054)	1096860(969151,1243291)	90312(74476,111309)	148521(119838,183224)	26447129(3933186,51891942)	58964185(15473439,106885036)	22035(15732,28729)	10181(6080,14293)	/	/	80887(69386,93478)	48055(41284,55981)	/	/	217408764(184265196,261856876)	249116628(200358942,315017151)
	rate	4235.42(3347.35,5282.14)	4259.54(3188.38,5488.91)	17.82(15.14,21.05)	14.34(12.66,16.19)	/	/	481.85(70.76,946.29)	752.04(196.33,1363.35)	0.42(0.30,0.55)	0.13(0.08,0.18)	/	/	1.65(1.41,1.92)	0.58(0.50,0.67)	/	/	3689.81(3133.05,4440.58)	3485.27(2804.46,4435.69)
