# Supplementary material for: Inequalities in disease burden and care quality of neglected tropical diseases and malaria, 1990–2021: Findings from the 2021 Global Burden of Disease Study
Source: PLoS One. 2025 Aug 7;20(8):e0329475. doi: 10.1371/journal.pone.0329475 (PMC12331120; doi:10.1371/journal.pone.0329475)
Supplement: S3 Table — Sheet 1-Age-standardized QCI Values (%) and GDR for the NTDs in Selected Locations in 1990 and 2021. Sheet 2-Age-standardized QCI Values (%) and GDR for Leishmaniasis in Selected Locations in 1990 and 2021. Sheer3-Age-standardized QCI Values (%) and GDR for Cystic echinococcosis in Selected Locations in 1990 and 2021. Sheet 4-Age-standardized QCI Values (%) and GDR for dengue in Selected Locations in 1990 and 2021. Sheet 5-Age-standardized QCI Values (%) and GDR for Rabies in Selected Locations in 1990 and 2021. Sheet 6-Age-standardized QCI Values (%) and GDR for Intestinal nematode infections in Selected Locations in 1990 and 2021. Sheet 7-Age-standardized QCI Values (%) and GDR for Leprosy in Selected Locations in 1990 and 2021. Sheet 8-Age-standardized QCI Values (%) and GDR for other NTDs in Selected Locations in 1990 and 2021. Sheet 9-Age-standardized QCI Values (%) and GDR for Malaria in Selected Locations in 1990 and 2021. (XLSX) [file pone.0329475.s003.xlsx]

## Sheet: S1-Neglected tropical diseases
1990				2021
Location	sex	QCI	GDR	Location	sex	QCI	GDR
Global
Global	male	89.0164		Global	male	88.0109
Global	female	88.9672		Global	female	88.494
Global	both	88.9992	0.999447	Global	both	88.2623	1.00549
SDI Regions
High SDI	male	91.2022		High SDI	male	91.0732
High SDI	female	91.1926		High SDI	female	91.0163
High SDI	both	91.1979	0.999894	High SDI	both	91.0452	0.999375
High-middle SDI	male	91.1753		High-middle SDI	male	91.0536
High-middle SDI	female	91.2173		High-middle SDI	female	91.0848
High-middle SDI	both	91.1956	1.00046	High-middle SDI	both	91.0693	1.00034
Middle SDI	male	90.5133		Middle SDI	male	90.144
Middle SDI	female	90.5203		Middle SDI	female	90.344
Middle SDI	both	90.5205	1.00008	Middle SDI	both	90.2485	1.00222
Low-middle SDI	male	89.5313		Low-middle SDI	male	88.8544
Low-middle SDI	female	89.473		Low-middle SDI	female	89.2832
Low-middle SDI	both	89.5119	0.99935	Low-middle SDI	both	89.08	1.00483
Low SDI	male	85.2789		Low SDI	male	85.2186
Low SDI	female	85.3546		Low SDI	female	86.0149
Low SDI	both	85.3232	1.00089	Low SDI	both	85.63	1.00934

## Sheet: S2-Leishmaniasis
1990				2021
Location	sex	QCI	GDR	Location	sex	QCI	GDR
Global
Global	male	89.3497		Global	male	91.2548
Global	female	89.9706		Global	female	91.3377
Global	both	89.6066	1.00695	Global	both	91.2923	1.00091
SDI Regions
High SDI	male	91.3162		High SDI	male	92.2366
High SDI	female	91.3283		High SDI	female	92.2818
High SDI	both	91.3217	1.00013	High SDI	both	92.2559	1.00049
High-middle SDI	male	90.7526		High-middle SDI	male	91.3683
High-middle SDI	female	91.0465		High-middle SDI	female	91.4343
High-middle SDI	both	90.8889	1.00324	High-middle SDI	both	91.3994	1.00072
Middle SDI	male	91.0931		Middle SDI	male	91.3487
Middle SDI	female	91.24		Middle SDI	female	91.3676
Middle SDI	both	91.1593	1.00161	Middle SDI	both	91.3575	1.00021
Low-middle SDI	male	90.0842		Low-middle SDI	male	91.287
Low-middle SDI	female	90.5093		Low-middle SDI	female	91.401
Low-middle SDI	both	90.2558	1.00472	Low-middle SDI	both	91.3319	1.00125
Low SDI	male	85.0926		Low SDI	male	91.0184
Low SDI	female	86.6466		Low SDI	female	91.2227
Low SDI	both	85.7876	1.01826	Low SDI	both	91.1139	1.00224

## Sheet: S3-Cystic echinococcosis
1990				2021
Location	sex	QCI	GDR	Location	sex	QCI	GDR
Global
Global	male	97.2806		Global	male	97.3579
Global	female	97.312		Global	female	97.373
Global	both	97.2979	1.00032	Global	both	97.3664	1.00015
SDI Regions
High SDI	male	97.372		High SDI	male	97.4199
High SDI	female	97.3943		High SDI	female	97.4312
High SDI	both	97.3835	1.00023	High SDI	both	97.4258	1.00012
High-middle SDI	male	97.353		High-middle SDI	male	97.4024
High-middle SDI	female	97.3818		High-middle SDI	female	97.4174
High-middle SDI	both	97.3689	1.0003	High-middle SDI	both	97.4107	1.00015
Middle SDI	male	97.2858		Middle SDI	male	97.3662
Middle SDI	female	97.3096		Middle SDI	female	97.3748
Middle SDI	both	97.2988	1.00024	Middle SDI	both	97.3711	1.00009
Low-middle SDI	male	97.2322		Low-middle SDI	male	97.3275
Low-middle SDI	female	97.2726		Low-middle SDI	female	97.3488
Low-middle SDI	both	97.2555	1.00042	Low-middle SDI	both	97.3402	1.00022
Low SDI	male	97.2024		Low SDI	male	97.3141
Low SDI	female	97.2337		Low SDI	female	97.3348
Low SDI	both	97.2185	1.00032	Low SDI	both	97.3249	1.00021

## Sheet: S4-Dengue Fever
1990				2021
Location	sex	QCI	GDR	Location	sex	QCI	GDR
Global
Global	male	99.6966		Global	male	99.6968
Global	female	99.6989		Global	female	99.7017
Global	both	99.6978	1.00002	Global	both	99.6994	1.00005
SDI Regions
High SDI	male	99.7104		High SDI	male	99.7219
High SDI	female	99.7084		High SDI	female	99.7381
High SDI	both	99.7093	0.99998	High SDI	both	99.7307	1.00016
High-middle SDI	male	99.639		High-middle SDI	male	99.6734
High-middle SDI	female	99.6603		High-middle SDI	female	99.6425
High-middle SDI	both	99.6502	1.00021	High-middle SDI	both	99.6571	0.99969
Middle SDI	male	99.6981		Middle SDI	male	99.694
Middle SDI	female	99.699		Middle SDI	female	99.7037
Middle SDI	both	99.6986	1.00001	Middle SDI	both	99.6992	1.0001
Low-middle SDI	male	99.7034		Low-middle SDI	male	99.7075
Low-middle SDI	female	99.7071		Low-middle SDI	female	99.7099
Low-middle SDI	both	99.7053	1.00004	Low-middle SDI	both	99.7088	1.00002
Low SDI	male	99.6836		Low SDI	male	99.6725
Low SDI	female	99.6809		Low SDI	female	99.6721
Low SDI	both	99.6822	0.999973	Low SDI	both	99.6723	0.999996

## Sheet: S5-Rabies
1990				2021
Location	sex	QCI	GDR	Location	sex	QCI	GDR
Global
Global	male	81.5334		Global	male	78.3197
Global	female	81.7402		Global	female	76.8841
Global	both	81.6198	1.00254	Global	both	77.7841	0.98167
SDI Regions
High SDI	male	74.6193		High SDI	male	68.7446
High SDI	female	71.7915		High SDI	female	67.6759
High SDI	both	73.6295	0.962104	High SDI	both	68.3223	0.984454
High-middle SDI	male	79.9805		High-middle SDI	male	69.865
High-middle SDI	female	80.451		High-middle SDI	female	67.7087
High-middle SDI	both	80.1338	1.00588	High-middle SDI	both	69.2452	0.969137
Middle SDI	male	81.3937		Middle SDI	male	73.2235
Middle SDI	female	80.1782		Middle SDI	female	69.4527
Middle SDI	both	80.9372	0.985066	Middle SDI	both	71.9691	0.948503
Low-middle SDI	male	80.4243		Low-middle SDI	male	76.2052
Low-middle SDI	female	81.0728		Low-middle SDI	female	74.1652
Low-middle SDI	both	80.6733	1.00806	Low-middle SDI	both	75.5565	0.973229
Low SDI	male	84.114		Low SDI	male	84.1418
Low SDI	female	83.293		Low SDI	female	81.5265
Low SDI	both	83.7003	0.99024	Low SDI	both	82.9745	0.968918

## Sheet: S6-Intestinal nematode infeecti
1990				2021
Location	sex	QCI	GDR	Location	sex	QCI	GDR
Global
Global	male	65.3124		Global	male	64.4783
Global	female	65.5098		Global	female	64.5702
Global	both	65.409	1.00302	Global	both	64.5237	1.00143
SDI Regions
High SDI	male	64.1962		High SDI	male	63.4577
High SDI	female	64.2039		High SDI	female	63.465
High SDI	both	64.2	1.00012	High SDI	both	63.4612	1.00011
High-middle SDI	male	64.6619		High-middle SDI	male	63.6644
High-middle SDI	female	64.6793		High-middle SDI	female	63.6719
High-middle SDI	both	64.6704	1.00027	High-middle SDI	both	63.6681	1.00012
Middle SDI	male	64.8771		Middle SDI	male	64.0028
Middle SDI	female	64.9511		Middle SDI	female	64.031
Middle SDI	both	64.9133	1.00114	Middle SDI	both	64.0167	1.00044
Low-middle SDI	male	65.3698		Low-middle SDI	male	64.3384
Low-middle SDI	female	65.6181		Low-middle SDI	female	64.3959
Low-middle SDI	both	65.491	1.0038	Low-middle SDI	both	64.367	1.00089
Low SDI	male	66.7299		Low SDI	male	65.3083
Low SDI	female	67.2162		Low SDI	female	65.4907
Low SDI	both	66.9697	1.00729	Low SDI	both	65.399	1.00279

## Sheet: S7-Leprosy
1990				2021
Location	sex	QCI	GDR	Location	sex	QCI	GDR
Global
Global	male	26.075		Global	male	29.0993
Global	female	28.0551		Global	female	30.7539
Global	both	26.7856	1.07594	Global	both	29.713	1.05686
SDI Regions
High SDI	male	36.1627		High SDI	male	30.9235
High SDI	female	39.3972		High SDI	female	35.8838
High SDI	both	37.3365	1.08944	High SDI	both	32.3025	1.16041
High-middle SDI	male	28.3992		High-middle SDI	male	29.0866
High-middle SDI	female	29.6148		High-middle SDI	female	29.9426
High-middle SDI	both	28.8181	1.0428	High-middle SDI	both	29.3917	1.02943
Middle SDI	male	26.2225		Middle SDI	male	28.6868
Middle SDI	female	28.4008		Middle SDI	female	30.6465
Middle SDI	both	26.996	1.08307	Middle SDI	both	29.4133	1.06831
Low-middle SDI	male	25.3118		Low-middle SDI	male	28.853
Low-middle SDI	female	27.3779		Low-middle SDI	female	30.4726
Low-middle SDI	both	26.0513	1.08162	Low-middle SDI	both	29.4561	1.05613
Low SDI	male	27.2505		Low SDI	male	30.2824
Low SDI	female	28.8879		Low SDI	female	31.5959
Low SDI	both	27.8487	1.06009	Low SDI	both	30.7692	1.04337

## Sheet: S8-Other NTDs
1990				2021
Location	sex	QCI	GDR	Location	sex	QCI	GDR
Global
Global	male	98.7058		Global	male	98.4787
Global	female	98.9947		Global	female	99.03
Global	both	98.8807	1.00293	Global	both	98.8479	1.0056
SDI Regions
High SDI	male	99.4299		High SDI	male	99.0857
High SDI	female	99.5836		High SDI	female	99.5293
High SDI	both	99.5393	1.00155	High SDI	both	99.4413	1.00448
High-middle SDI	male	99.1822		High-middle SDI	male	99.1977
High-middle SDI	female	99.338		High-middle SDI	female	99.4545
High-middle SDI	both	99.2815	1.00157	High-middle SDI	both	99.4026	1.00259
Middle SDI	male	98.8929		Middle SDI	male	98.9134
Middle SDI	female	99.1217		Middle SDI	female	99.2538
Middle SDI	both	99.0314	1.00231	Middle SDI	both	99.1635	1.00344
Low-middle SDI	male	98.8303		Low-middle SDI	male	98.8161
Low-middle SDI	female	98.9709		Low-middle SDI	female	99.0861
Low-middle SDI	both	98.9146	1.00142	Low-middle SDI	both	98.9951	1.00273
Low SDI	male	97.7151		Low SDI	male	97.6223
Low SDI	female	98.3727		Low SDI	female	98.5059
Low SDI	both	98.1012	1.00673	Low SDI	both	98.1591	1.00905

## Sheet: S9-Malaria
1990				2021
Location	sex	QCI	GDR	Location	sex	QCI	GDR
Global
Global	male	81.5334		Global	male	78.3197
Global	female	81.7402		Global	female	76.8841
Global	both	81.6198	1.00254	Global	both	77.7841	0.98167
SDI Regions
High SDI	male	74.6193		High SDI	male	68.7446
High SDI	female	71.7915		High SDI	female	67.6759
High SDI	both	73.6295	0.962104	High SDI	both	68.3223	0.984454
High-middle SDI	male	79.9805		High-middle SDI	male	69.865
High-middle SDI	female			High-middle SDI	female	67.7087
High-middle SDI	both	80.1338	1.00588	High-middle SDI	both	69.2452	0.969137
Middle SDI	male	81.3937		Middle SDI	male	73.2235
Middle SDI	female	80.1782		Middle SDI	female	69.4527
Middle SDI	both	80.9372	0.985066	Middle SDI	both	71.9691	0.948503
Low-middle SDI	male	80.4243		Low-middle SDI	male	76.2052
Low-middle SDI	female	81.0728		Low-middle SDI	female	74.1652
Low-middle SDI	both	80.6733	1.00806	Low-middle SDI	both	75.5565	0.973229
Low SDI	male	84.114		Low SDI	male	84.1418
Low SDI	female	83.293		Low SDI	female	81.5265
Low SDI	both	83.7003	0.99024	Low SDI	both	82.9745	0.968918
